# Supplementary material for: Phylogenetic Diversity and Physiological Roles of Plant Monovalent Cation/H+ Antiporters
Source: Front Plant Sci. 2020 Oct 6;11:573564. doi: 10.3389/fpls.2020.573564 (PMC7573149; doi:10.3389/fpls.2020.573564)
Supplement: Supplementary Table 1 — List of plant species used for phylogenetic analysis. [file Table_1.xlsx]

## Sheet: Sheet1
	Green algae	Chlorophyta
			Auxenochlorella protothecoides
			Bathycoccus prasinos
			Chlamydomonas eustigma
			Chlorella sorokiniana
			Chlorella variabilis
			Coccomyxa subellipsoidea
			Klebsormidium nitens
			Micromonas pusilla
			Ostreococcus lucimarinus
			Ostreococcus tauri
			Raphidocelis subcapitata
			Tetradesmus obliquus
			Volvox carteri f. nagariensis
	Red algae
			Chondrus crispus
			Cyanidioschyzon merolae
			Porphyra umbilicalis
	Plants
		Bryophyta
			Physcomitrella patens subsp. Patens
		Lycopodiopsida
			Selaginella moellendorffii
		Acrogymnospermae
			Picea sitchensis
			Wollemia nobilis
		eudicotyledons
			Beta vulgaris subsp. Vulgaris
			Coffea canephora
			Eucalyptus grandis
			Glycine max
			Lactuca sativa
			Lupinus angustifolius
			Malus domestica
			Phaseolus vulgaris
			Populus trichocarpa
			Solanum chacoense
			Solanum tuberosum
		monocotyledons
			Brachypodium distachyon
			Hordeum vulgare subsp. Vulgare
			Oryza sativa subsp. Indica
			Oryza sativa subsp. Japonica
			Panicum miliaceum
			Sorghum bicolor
			Triticum urartu
